# Supplementary material for: Dimeric transport mechanism of human vitamin C transporter SVCT1
Source: Nat Commun. 2024 Jul 2;15:5569. doi: 10.1038/s41467-024-49899-2 (PMC11219872; doi:10.1038/s41467-024-49899-2)
Supplement: Supplementary file 6 — Source Data [file 41467_2024_49899_MOESM6_ESM.xlsx]

## Sheet: Figure 1
Figure 1a								Figure 1b
	Time		1	20	40	60			Ascorbic acid		10	20	50	100	200	500
	hSVCT1	1	0.161787	2.34052	6.30969	9.02772			hSVCT1	1	10.0668	23.7288	61.1195	135.182	213.559	278.993
		2	0.086286	1.58551	3.58089	8.83357				2	17.2573	33.436	57.1648	117.565	147.766	229.019
		3	0.183359	1.58551	5.10168	6.82741				3	13.662	32.3574	77.2983	95.9937	147.406	221.469
	Mock	1	0.032357	0.399075	0.12943	0.399075				4	20.1335	37.3908	69.0291	108.937	168.978	304.879
		2	-0.010786	0.021572	0.258859	-0.032357				5	10.4263	18.3359	51.0528	82.3316	152.799	208.525
		3	-0.010786	0	0.032357	0			Mock	1	5.75243	2.87621	5.03338	7.19054	11.8644	11.8644
										2	2.15716	4.31432	1.43811	5.3929	2.87621	13.3025
										3	1.07858	4.31432	4.31432	2.15716	4.67385	5.3929

## Sheet: Figure 3
Figure 3e
		WT	T59A	S110A	F112A	E334A	D338A	S381A	S382A	S383A	P384A
	1	104.255	54.9918	10.6383	14.73	1.80033	3.60066	2.29133	69.5581	9.81997	73.4861
	2	100.818	22.0949	9.1653	15.221	3.27332	2.94599	4.41899	63.6661	9.00164	68.2488
	3	94.9263	40.4255	9.00164	14.8936	3.43699	1.63666	3.60066	54.0098	3.60066	81.5057
	Mean	100	39.17	9.602	14.95	2.837	2.728	3.437	62.41	7.474	74.41
	S.E.M	2.724	9.517	0.5204	0.1443	0.5204	0.5774	0.6196	4.532	1.951	3.855

## Sheet: Figure 5
Figure 5h
		WT	N453A	Q448A	Q448A/ N453A	F459A	F463A	F466A	N230A	N230A/ N453A	F200W	W211A	L223W
	1	104.255	72.0131	73.8134	39.9345	36.9885	17.5123	5.23732	45.3355	22.2586	36.3339	29.9509	70.2128
	2	100.818	65.4664	64.8118	41.0802	30.1146	19.4763	7.85597	46.8085	25.5319	68.2488	18.1669	54.3372
	3	94.9263	49.7545	70.3764	38.6252	15.8756	14.5663	6.71031	23.8953	18.8216	36.3339	10.802	61.2111
	Mean	100	62.41	69.67	39.88	27.66	17.18	6.601	38.68	22.2	46.97	19.64	61.92
	S.E.M	2.724	6.605	2.623	0.7092	6.217	1.427	0.7579	7.404	1.937	10.64	5.577	4.597

## Sheet: Supplementary Figure 1
Supplementary Figure 1c									Supplementary Figure 1f
